# Supplementary material for: Noncontrast Computed Tomography Markers Associated with Hematoma Expansion: Analysis of a Multicenter Retrospective Study
Source: Brain Sci. 2023 Apr 3;13(4):608. doi: 10.3390/brainsci13040608 (PMC10136660; doi:10.3390/brainsci13040608)
Supplement: Supplementary file 1 [file brainsci-13-00608-s001.zip]

Archive with 1 entries (1 files):
- brainsci-2237010-supplementary.pdf
